# Supplementary material for: A Multifaceted Intervention and Its Effects on Antibiotic Usage in Norwegian Nursing Homes
Source: Antibiotics (Basel). 2023 Aug 27;12(9):1372. doi: 10.3390/antibiotics12091372 (PMC10526029; doi:10.3390/antibiotics12091372)
Supplement: Supplementary file 1 [file antibiotics-12-01372-s001.zip]

Archive with 1 entries (1 files):
- antibiotics-2525490-supplementary.pdf
